# Supplementary material for: Unmet Needs and Their Impact on Quality of Life and Symptoms in Myelodysplastic Neoplasm Patients and Caregivers
Source: Cancers (Basel). 2025 May 7;17(9):1587. doi: 10.3390/cancers17091587 (PMC12072108; doi:10.3390/cancers17091587)
Supplement: Supplementary file 1 [file cancers-17-01587-s001.zip]

Archive with 1 entries (1 files):
- cancers-3583974-supplementary.pdf
